# Supplementary material for: Dynamic microfluidic control of supramolecular peptide self-assembly
Source: Nat Commun. 2016 Oct 25;7:13190. doi: 10.1038/ncomms13190 (PMC5093325; doi:10.1038/ncomms13190)
Supplement: Supplementary Software 1 — Design of the microfluidics device. [file ncomms13190-s3.zip]

Archive with 1 entries (1 files):
- gds.gds
